# Supplementary material for: Biogeography of Cyanobacterial isiA Genes and Their Link to Iron Availability in the Ocean
Source: Front Microbiol. 2019 Apr 4;10:650. doi: 10.3389/fmicb.2019.00650 (PMC6460047; doi:10.3389/fmicb.2019.00650)
Supplement: Supplementary file 1 [file Data_Sheet_1.xlsx]

## Sheet: Table S1
Supplementary Table S1. DFe and NO3 concentrations retrieved from model simulations and measurements (for NO3).
Station	NO3 (µM)								DFe (nM)							[NO3]:[DFe] (µM/nM)							Iron category
	dailya	monthlyb	annuallyc	monthlyd	annuallye	in situ	Ave.	std.	dailya	monthlyb	annuallyc	monthlyd	annuallye	Ave.	std.	dailyf	monthlyg	annuallyh	monthlyi	annuallyj	Ave.	std.
EEP1-5m	3.8	3.589	3.75	4	4.25	5.2	4.09817	0.58585	0.13	0.152	0.13	0.1	0.1	0.1224	0.0223338	29.2308	23.6118	28.8462	40	42.5	33.4818	8.04235	Low Fe
EEP1-50m				4.25	5.75	6	5.33333	0.946485				0.1	0.2	0.15	0.0707107				42.5	28.75	35.5556	9.72272	Low Fe
EEP1 100m				5.3	5.75	8.2	6.41667	1.56072				0.2	0.23	0.215	0.0212132				26.5	25	29.845	1.06066	Moderate-low Fe
EEP1 200m				12	12.8	13	12.6	0.52915				0.71	0.55	0.63	0.113137				16.9014	23.2727	20	4.5052	Moderate-low Fe
EEP2-5m	4.3	5.76	5.5	5	5.25	6.8	5.435	0.834835	0.13	0.149	0.14	0.1	0.1	0.1238	0.022742	33.0769	38.6577	39.2857	50	52.5	43.9015	8.21479	Low Fe
SIO-5m	3.1	2.478	1.875	5	5.5	4.8	3.79217	1.50153	0.25	0.189	0.21	0.54	0.3	0.2978	0.14186	12.4	13.1111	8.92857	9.25926	18.3333	12.7339	3.79556	Low Fe
SIO-50m				7.75	7	5.7	6.81667	1.03722				0.5	0.28	0.39	0.155563				15.5	25	17.4786	6.71751	Low Fe
SIO-100m				6.5	6	8.9	7.13333	1.55027				0.51	0.4	0.455	0.0777817				12.7451	15	15.6777	1.59446	Moderate-low Fe
SIO-200m				9.8	8.2	13.1	10.3667	2.49867				0.61	0.75	0.68	0.0989949				16.0656	10.9333	15.2451	3.62904	Low Fe
NIO-5m	3	3.68	3.125	4.5	4	4.5	3.80083	0.65269	0.37	0.3356	0.42	1.2	0.8	0.62512	0.371501	8.10811	10.9654	7.44048	3.75	5	6.08017	2.81492	Moderate-low Fe
NIO-50m				7.75	7	7.6	7.45	0.396863				1.09	0.72	0.905	0.26163				7.11009	9.72222	8.23204	1.84706	Moderate-high Fe
NIO-100m				14.45	14.2	12.2	13.6167	1.23322				0.714	0.65	0.682	0.0452548				20.2381	21.8462	19.9658	1.13707	Moderate-low Fe
NIO-200m						13.8	13.8					0.829	0.78	0.8045	0.0346482				0	0	17.1535
At7-5m	0.12	0.104	0.13	0.1	0.1	0.1	0.109	0.0128841	1.75	1.596	1.3	1.39	1.65	1.5372	0.186679	0.0685714	0.0651629	0.1	0.0719424	0.0606061	0.0709081	0.0155276	High Fe
At17-5m	3.5	3.836	5.6	2.8	3	2	3.456	1.22485	1.12	0.555	0.64	1.068	1	0.8766	0.260053	3.125	6.91171	8.75	2.62172	3	3.94251	2.77574	Moderate-high Fe
AT27-5m	0.025	0.0161	0.02	0.01	0.02	0.03	0.0201833	0.00692832	0.19	0.151	0.18	0.54	0.8	0.3722	0.287331	0.131579	0.106623	0.111111	0.0185185	0.025	0.0542271	0.0527535	Low Fe, low N
At37-5m	7.5	6.041	6.25	5	5	6.8	6.0985	0.989542	0.37	0.277	0.4	0.5	0.55	0.4194	0.10799	20.2703	21.8087	15.625	10	9.09091	14.541	5.78354	Moderate-low Fe
SCS-5m	0.25	0.363	0.27	0.6	0.5	0.4	0.397167	0.1347	0.56	0.545	0.48	0.509	0.6	0.5388	0.0463109	0.446429	0.666055	0.5625	1.17878	0.833333	0.737132	0.284766	Moderate-high Fe
SCS-50m				1.75	1.45	0.9	1.36667	0.431084				0.65	0.5	0.575	0.106066				2.69231	2.9	2.37681	0.146861	Moderate-high Fe
SCS-100m				1.8	1.5	3.2	2.16667	0.907377				0.542	0.88	0.711	0.239002				3.32103	1.70455	3.04735	1.14303	Moderate-high Fe
SCS-200m				3.8	3.2	5	4	0.916515				0.66	0.8	0.73	0.0989949				5.75758	4	5.47945	1.24279
N18-5m	0.025	0.017	0.03	0.1	0.07	0.03	0.0453333	0.0325064	0.25	0.2333	0.21	0.265	0.3	0.25166	0.0338752	0.1	0.0728676	0.142857	0.377358	0.233333	0.180137	0.123402	Low Fe, low N
N7-5m	0.037	0.015	0.02	0.05	0.03	0.03	0.0303333	0.0124365	0.25	0.225	0.19	0.1	0.11	0.175	0.0674537	0.148	0.0666667	0.105263	0.5	0.272727	0.173333	0.175377	Low Fe, low N
WPWP-5m	1.8	1.375	1.2	1.5	1.5	4.3	1.94583	1.16987	0.2	0.149	0.15	0.1	0.1	0.1398	0.0417756	9	9.22819	8	15	15	13.9187	3.45824	Low Fe
BR23-5m	5.45	5.38	5.75	4.5	4	6.5	5.26333	0.893682	0.4	0.399	0.7	0.4	0.32	0.4438	0.147317	13.625	13.4837	8.21429	11.25	12.5	11.8597	2.22566	Moderate-high Fe
BR24-5m	4.25	4.18	4.65	3.5	3.85	5.8	4.37167	0.800135	0.4	0.475	0.48	0.5	0.63	0.497	0.0834865	10.625	8.8	9.6875	7	6.11111	8.79611	1.86797	Moderate-high Fe
a,b,c daily, monthly, avearged-annually estimation at the time of sampling from NOBM.
d,e, monthly and averaged-annually estimation at the time of sampling from Ecco2-Darwin.
f, daily ratios of NO3:Dfe of NOBM
g, monthly ratios of NO3:Dfe of NOBM
h, averaged-annually ratios of NO3:Dfe of NOBM
i, monthly ratios of NO3:Dfe of Ecco2-Darwin
j, averaged-annually ratios of NO3:Dfe of Ecco2-Darwin

## Sheet: Table S2
Supplementary Table S2: Known nutrient limitation patterns from environments close to our study sites.
Ecosystem	(nearest) Station	Nutrient limitation suggested by biological responses	DFe (nM)	NO3 (µM)	Reference
Eastern equatorial Pacific	EEP1, EEP2	iron limited, high nutrient, low chlorophyll	0.04-0.2	2.0-8.0	Coale et al., 1996; Behrenfeld et al., 2006; 2009
Western Equatorial Pacific	WPWP	co-limited by nitrogen and iron	<0.2	4.3	Mackey et al., 2002; Li et al., 2015
Crozet basion in the Subantarctic and Subtropical Fronts of the Southern Ocean	SIO	iron deficiency is the primary limitation on algal community growth	<0.33	~5.4	Sedwick et al., 2002; Moore et al., 2007
Benguela upwelling	At37	between no limitation detected and iron limited	0.4-1.1	2.9-20.2	Browning et al., 2017
Bering Sea	BR23, BR24	iron rich intermediate water in the western subarctic North Pacific due to high atmospheric imput from Asia continent	>0.2	~13.0	Fujishima et al., 2000; Suzuki et al., 2002
South China Sea	SCS	nitrogen fixation limited by iron	0.2-0.3	<0.1	Wu et al., 2005
South tropical Atlantic	At17	nitrogen is the primary limiting nutrient compared to iron	0.2	0.01	Browning et al., 2017
Northwest Pacific	N18, N7	nitrogen is the primary limiting nutrient	>0.2	<0.1	Brown et al., 2006; Li et al., 2015
South Atlantic gyre	At27	co-limited by nitrogen and iron	<0.01	< 0.01	Moore et al., 2009; Browning et al., 2017
North tropical Atlantic	At7	high Fe, no response to dust enrichments	>1.1	<0.3	Mills et al., 2004; Davey et al., 2008

## Sheet: Table S3
Supplementary Table S3. Collection of marine Synechococcus genomes screened for isiA gene, used for primer design and as references in the phylogenetic tree (strains with isiA are indicated in red).
Genome accession no.	Locus-tag or NCBI Genbank Accession	Strain	Sub-cluster	Clade	Habitat/ESTUa	Origin	Reference	IsiA (isiA)	PSI/PSII-associated
CP000110	Syncc9605_1590	Synechococcus sp. CC9605	5.1A	II	warm, oligotrophic	Pacific Ocean, California current	Dufresne et al., 2008	+	PSI
CP006882	Syncc8109_1040	Synechococcus sp. WH8109	5.1A	II	warm, oligotrophic	Atlantic Ocean, Sargasso Sea	Waterbury et al., 1986	+	PSI
DQ284920	region:14259..15293 (5B2019)	uncultured marine type-A Synechococcus 5B2	5.1A	UC-A		Gulf of Mexico	John et al., 2006	+	PSI
CP000435	Sync_2306	Synechococcus sp. CC9311	5.1A	I	cold, higher nutrients	Pacific Ocean	Palenik et al., 2006	+	PSI
CP011941	WB44_08420	Synechococcus sp. WH8020	5.1A	I	cold, higher nutrients with high seasonal viariation	Atlantic Ocean, coastal New England shelf	Waterbury et al., 1986, Mackey et al., 2015	+	PSI
CP000097	Syncc9902_1005	Synechococcus sp. CC9902	5.1A	IV	cold, higher nutrients	Pacific Ocean, California current	Dufresne et al., 2008	+	PSI
AATZ00000000	BL107_RS08690	Synechococcus sp. BL107	5.1A	IV	cold, higher nutrients	Mediterranean Sea	Dufresne et al., 2008	+	PSI
CP006269	WP_038543060.1/KR100_03095	Synechococcus sp. KORDI-100	5.1A	UC-A		North Pacific	unpublished	+	PSI
LVHT00000000	MITS9504_RS12765	Synechococcus sp. MIT S9504	5.1B	CRD1	low Fe, HNLC	Equatorial Pacific Ocean	Moore et al., 2002; Cubillos-Ruiz et al., 2017	+	PSI
LVHU01000000	MITS9508_RS08845	Synechococcus sp. MIT S9508	5.1B	CRD1	low Fe, HNLC	Equatorial Pacific Ocean	Moore et al., 2002; Cubillos-Ruiz et al., 2017	+	PSI
LVHV01000000	MITS9509_RS13385	Synechococcus sp. MIT S9509	5.1B	CRD1	low Fe, HNLC	Equatorial Pacific Ocean	Cubillos-Ruiz et al., 2017	+	PSI
LN847356		Synechococcus sp. WH8103	5.1A	III	warm, oligotrophic			-
BX548020		Synechococcus sp. WH8102	5.1A	III	warm, oligotrophic, high dust deposition	Atlantic Ocean, southern Sargasso Sea	Waterbury et al., 1986, Mackey et al., 2015	-
AGIK01000001		Synechococcus sp. WH8016	5.1A	I		Atlantic Ocean, Woods Hole		-
CP006270.1		Synechococcus sp. KORDI-49	5.1A	WPC1		Pacific Ocean, East China Sea	unpublished	-
CP006271.1		Synechococcus sp. KORDI-52	5.1A	WPC2		Pacific Ocean, East China Sea		-
AAUA00000000	WP 028953587.1	Synechococcus sp. RS9916	5.1A	IX		Red Sea	Fuller et al., 2003	-
AANP00000000		Synechococcus sp. RS9917	5.1A	VIII		Red Sea	Fuller et al., 2003	-
AAOK00000000		Synechococcus sp. WH7805	5.1A	VI		Atlantic Ocean, Sargasso Sea	waterbury et al., 1986	-
CT971583		Synechococcus sp. WH7803	5.1A	V		Atlantic Ocean	Waterbury et al., 1986	-
AZXL00000000	WP_028953587.1	Synechococcus sp. CC9616	5.1	XX		California current	unpublished	+
AANO00000000		Synechococcus sp. WH5701	5.2			Atlantic ocean	Waterbury et al., 1986	-
CT978603		Synechococcus sp. RCC307	5.3	X		Mediterranean Sea	Dufresne et al., 2008	-
ADXL00000000		CB0101	5.2/5.3				Unpublished	-
ADXM00000000		CB0205	5.2/5.3				Unpublished	-
CP003495		PCC6307	5.2/5.3				Shih et al., 2013	-
NZABSE01000000		PCC7001	5.2			Atlantic Ocean	Unpublished	-
Collection of Prochlorococcus pcb genes used for primer design.
Genome accession no.	Locus-tag or NCBI Genbank Accession	Strain	Sub-cluster	Clade	Habitat/ESTUa	Origin	Reference	Pcb (pcb)	PSI/PSII-associated
CP000576	P9301_RS12290	Prochlorococcus marinus str. MIT 9301		HLII	warm, oligotrophic	Atlantic Ocean	Kettler et al., 2007	PcbA	PSII
	P9301_RS15555							PcbDb	PSI
CP000552	ABM71902	Prochlorococcus marinus str. MIT 9515		HLI	cold, higher nutrients	Pacific Ocean	Kettler et al., 2007	PcbA	PSII
BX548174	PMM0627	Prochlorococcus marinus str. MED4		HLI	cold, higher nutrients	Mediterranean Sea	La Roche et al., 1996; Rocap et al., 2003	PcbA	PSII
GL947594	Ga0082358_11194	Prochlorococcus marinus str. HNLC1		HLIV	low Fe, HNLC	Pacific Ocean	Rusch et al., 2011	PcbA	PSII
GL947595	Ga0082359_11828	Prochlorococcus marinus str. HNLC2		HLIII	low Fe, HNLC	Pacific Ocean	Rusch et al., 2011	PcbA	PSII
CP000553	NATL1_15561	Prochlorococcus marinus str. NATL1A		LLI	high Fe		Kettler et al., 2007; Garczarek et al., 2007	PcbA	PSII
	AM285346							PcbB1	PSII
	AM285347							PcbB2	PSII
	NATL1_08471 (AM2853465)							PcbD	PSII
	AM285348							PcbE	PSII
	AM285344							PcbH	PSII
CP000095	PMN2A_RS04020	Prochlorococcus marinus str. NATL2A		LLI	high Fe		Kettler et al., 2007	PcbCb	PSI
AE017126	Pro_0783	Prochlorococcus marinus str. SS120		LLII			(Garczarek et al., 2000; Bibby et al., 2003; Dufresne et al., 2003)	PcbA	PSII
	Pro_1169							PcbB	PSII
	Pro_0885							PcbCb	PSI
	Pro_1167							PcbD	PSII
	Pro_1450							PcbE	PSII
	Pro_1288							PcbF	PSII
	Pro_0892							PcbG	PSI
	Pro_1174							PcbH	PSII
CP000878	P9211_07351	Prochlorococcus marinus str. MIT 9211		LLIII				PcbA	PSII
	P9211_11601							PcbB	PSII
	P9211_11571							PcbCb	PSI
BX548175	PMT_1046	Prochlorococcus marinus str. MIT 9313		LLIV			(Bibby et al., 2003; Rocap et al., 2003)	PcbA	PSII
	PMT_0496							PcbBb	PSI
a ESTU, “Ecologically significant taxonomic units” refer to Farrant et al. (2017); habitat refer to Sohm et al. (2015).
b can express and synthsize PSI -assocaited Pcbs which function as IsiAs under iron limititng conditions.
								Dufresne et al., 2008

## Sheet: Table S4
Supplementary Table S4. Classification of each sequence (a total of 440) retrieved from this study with their available known references.
Station	Depth	Clone No.	Accession No.	Cluster	Clade	Reference
EEP1	5m	73	MF772983	5.1B	CRD1
EEP1	5m	75	MF772984	5.1B	CRD1
EEP1	5m	74	MF772985	5.1B	CRD1
EEP1	5m	76	MF772986	5.1B	CRD1
EEP1	5m	77	MF772987	5.1B	CRD1
EEP1	5m	79	MF772988	5.1A	CRD2-like
EEP1	5m	80	MF772989	5.1B	CRD1	MIT S9504/MIT S9509
EEP1	5m	81	MF772990	5.1B	CRD1	MIT S9504/MIT S9509
EEP1	5m	82	MF772991	5.1B	CRD1
EEP1	5m	83	MF772992	5.1B	CRD1
EEP1	5m	84	MF772993	5.1B	CRD1
EEP1	5m	85	MF772994	5.1B	CRD1
EEP1	5m	551	MF773292	5.1A	CRD2-like
EEP1	5m	552	MF773293	5.1B	CRD1
EEP1	5m	553	MF773294	5.1B	CRD1	MIT S9504/MIT S9509
EEP1	5m	554	MF773295	5.1A	unkEEP
EEP1	5m	556	MF773297	5.1B	CRD1	MIT S9504/MIT S9509
EEP1	5m	557	MF773298	5.1B	CRD1	MIT S9504/MIT S9509
EEP1	5m	558	MF773299	5.1B	CRD1
EEP1	5m	559	MF773300	5.1A	CRD2-like
EEP1	5m	561	MF773301	5.1B	CRD1	MIT S9504/MIT S9509
EEP1	5m	564	MF773302	5.1B	CRD1	MIT S9504/MIT S9509
EEP1	5m	565	MF773303	5.1B	CRD1	MIT S9504/MIT S9509
EEP1	5m	566	MF773304	5.1B	CRD1	MIT S9504/MIT S9509
EEP1	5m	567	MF773305	5.1B	CRD1
EEP1	5m	569	MF773306	5.1B	CRD1
EEP1	5m	571	MF773307	5.1B	CRD1
EEP1	5m	572	MF773308	5.1B	CRD1	MIT S9504/MIT S9509
EEP1	5m	573	MF773309	5.1B	CRD1
EEP1	5m	574	MF773310	5.1B	CRD1
EEP1	5m	575	MF773311	5.1A	CRD2-like
EEP1	5m	578	MF773312	5.1A	CRD2-like
EEP1	5m	579	MF773313	5.1B	CRD1
EEP1	5m	581	MF773314	5.1B	CRD1	MIT S9504/MIT S9509
EEP1	5m	582	MF773315	5.1B	CRD1
EEP1	5m	583	MF773316	5.1B	CRD1	MIT S9504/MIT S9509
EEP1	5m	587	MF773317	5.1B	CRD1
EEP1	5m	588	MF773318	5.1B	CRD1
EEP1	5m	589	MF773319	5.1A	CRD2-like
EEP1	5m	590	MF773320	5.1B	CRD1
EEP1	5m	591	MF773321	5.1A	unkEEP
EEP1	5m	592	MF773322	5.1B	CRD1	MIT S9504/MIT S9509
EEP1	5m	593	MF773323	5.1B	CRD1	MIT S9504/MIT S9509
EEP1	5m	594	MF773324	5.1B	CRD1	MIT S9504/MIT S9509
EEP1	50m	147	MF773048	5.1A	unkEEP
EEP1	50m	244	MF773136	5.1A	CRD2-like
EEP1	50m	245	MF773137	5.1B	CRD1
EEP1	50m	248	MF773138	5.1B	CRD1	MIT S9504/MIT S9509
EEP1	50m	249	MF773139	5.1B	CRD1	MIT S9504/MIT S9509
EEP1	50m	252	MF773140	5.1A	CRD2-like
EEP1	50m	239	MF773131	5.1B	CRD1
EEP1	50m	943	MF773345	5.1A	CRD2-like
EEP1	50m	952	MF773346	5.1A	CRD2-like
EEP1	50m	954	MF773347	5.1A	CRD2-like
EEP1	50m	957	MF773348	5.1B	CRD1	MIT S9504/MIT S9509
EEP1	50m	958	MF773349	5.1B	CRD1	MIT S9504/MIT S9509
EEP1	50m	965	MF773350	5.1B	CRD1
EEP1	50m	966	MF773351	5.1B	CRD1	MIT S9504/MIT S9509
EEP1	50m	969	MF773352	5.1A	unkEEP
EEP1	50m	973	MF773353	5.1B	CRD1	MIT S9504/MIT S9509
EEP1	100m	151	MF773053	5.1B	CRD1	MIT S9504/MIT S9509
EEP1	100m	162	MF773060	5.1B	CRD1
EEP1	100m	176	MF773071	5.1B	CRD1
EEP1	200m	201	MF773093	5.1B	CRD1
EEP1	200m	203	MF773097	5.1B	CRD1
EEP1	200m	204	MF773099	5.1B	CRD1	MIT S9504/MIT S9509
EEP1	200m	206	MF773103	5.1B	CRD1	MIT S9504/MIT S9509
EEP1	200m	207	MF773105	5.1B	CRD1	MIT S9504/MIT S9509
EEP1	200m	209	MF773106	5.1B	CRD1
EEP1	200m	210	MF773107	5.1B	CRD1	MIT S9504/MIT S9509
EEP1	200m	212	MF773108	5.1B	CRD1	MIT S9504/MIT S9509
EEP1	200m	213	MF773109	5.1A	CRD2-like
EEP1	200m	214	MF773111	5.1A	CRD2-like
EEP1	200m	215	MF773112	5.1A	CRD2-like
EEP1	200m	218	MF773116	5.1B	CRD1	MIT S9504/MIT S9509
EEP1	200m	222	MF773121	5.1B	CRD1
EEP1	200m	223	MF773123	5.1B	CRD1	MIT S9504/MIT S9509
EEP1	200m	226	MF773126	5.1B	CRD1
EEP1	200m	232	MF773128	5.1B	CRD1	MIT S9504/MIT S9509
EEP1	200m	239	MF773130	5.1A	CRD2-like
EEP1	200m	240	MF773132	5.1B	CRD1	MIT S9504/MIT S9509
EEP1	200m	242	MF773133	5.1B	CRD1
EEP1	200m	243	MF773134	5.1B	CRD1
EEP1	200m	244	MF773135	5.1B	CRD1
EEP2	5m	108	MF773009	5.1B	CRD1
EEP2	5m	109	MF773015	5.1B	CRD1
EEP2	5m	112	MF773019	5.1B	CRD1
EEP2	5m	113	MF773020	5.1A	CRD2-like
EEP2	5m	114	MF773021	5.1B	CRD1	MIT S9508
EEP2	5m	116	MF773022	5.1A	CRD2-like
EEP2	5m	117	MF773023	5.1A	unkEEP
EEP2	5m	118	MF773024	5.1B	CRD1	MIT S9504/MIT S9509
EEP2	5m	120	MF773025	5.1A	CRD2-like
EEP2	5m	121	MF773026	5.1A	CRD2-like
EEP2	5m	122	MF773027	5.1B	CRD1
EEP2	5m	123	MF773028	5.1A	CRD2-like
EEP2	5m	124	MF773029	5.1A	CRD2-like
EEP2	5m	126	MF773030	5.1B	CRD1
EEP2	5m	127	MF773031	5.1B	CRD1
EEP2	5m	128	MF773032	5.1B	CRD1	MIT S9504/MIT S9509
EEP2	5m	129	MF773033	5.1A	CRD2-like
EEP2	5m	130	MF773034	5.1A	CRD2-like
EEP2	5m	132	MF773035	5.1B	CRD1	MIT S9508
EEP2	5m	133	MF773036	5.1B	CRD1	MIT S9504/MIT S9509
EEP2	5m	135	MF773037	5.1B	CRD1
EEP2	5m	136	MF773038	5.1B	CRD1	MIT S9508
EEP2	5m	137	MF773039	5.1B	CRD1
EEP2	5m	139	MF773040	5.1A	CRD2-like
EEP2	5m	140	MF773041	5.1A	CRD2-like
EEP2	5m	141	MF773042	5.1B	CRD1
EEP2	5m	142	MF773043	5.1B	CRD1
EEP2	5m	143	MF773044	5.1B	CRD1
EEP2	5m	144	MF773045	5.1B	CRD1	MIT S9504/MIT S9509
EEP2	5m	145	MF773046	5.1A	CRD2-like
EEP2	5m	146	MF773047	5.1A	CRD2-like
EEP2	5m	147	MF773049	5.1B	CRD1
EEP2	5m	148	MF773050	5.1B	CRD1
EEP2	5m	149	MF773051	5.1A	CRD2-like
EEP2	5m	150	MF773052	5.1B	CRD1
EEP2	5m	151	MF773054	5.1B	CRD1
EEP2	5m	152	MF773055	5.1B	CRD1
WPWP	5m	3220	MF773391	5.1A	CRD2-like
WPWP	5m	380	MF773392	5.1B	CRD1	MIT S9504/MIT S9509
WPWP	5m	384	MF773393	5.1B	CRD1	MIT S9504/MIT S9509
WPWP	5m	385	MF773394	5.1B	CRD1	MIT S9504/MIT S9509
WPWP	5m	386	MF773395	5.1A	CRD2-like
WPWP	5m	387	MF773396	5.1B	CRD1
WPWP	5m	389	MF773397	5.1B	CRD1	MIT S9504/MIT S9509
WPWP	5m	390	MF773398	5.1A	CRD2-like
WPWP	5m	391	MF773399	5.1B	CRD1	MIT S9504/MIT S9509
WPWP	5m	392	MF773400	5.1B	CRD1	MIT S9504/MIT S9509
WPWP	5m	393	MF773401	5.1B	CRD1	MIT S9504/MIT S9509
WPWP	5m	395	MF773402	5.1B	CRD1
WPWP	5m	397	MF773403	5.1B	CRD1
WPWP	5m	398	MF773404	5.1B	CRD1
WPWP	5m	399	MF773405	5.1B	CRD1	MIT S9504/MIT S9509
WPWP	5m	400	MF773406	5.1B	CRD1	MIT S9504/MIT S9509
WPWP	5m	401	MF773407	5.1B	CRD1
WPWP	5m	402	MF773408	5.1B	CRD1	MIT S9504/MIT S9509
WPWP	5m	4032	MF773409	5.1B	CRD1	MIT S9504/MIT S9509
WPWP	5m	404	MF773410	5.1B	CRD1	MIT S9504/MIT S9509
WPWP	5m	4052	MF773411	5.1A	CRD2-like
WPWP	5m	406	MF773412	5.1B	CRD1
WPWP	5m	407	MF773413	5.1A	CRD2-like
WPWP	5m	408	MF773414	5.1A	CRD2-like
WPWP	5m	409	MF773415	5.1A	CRD2-like
WPWP	5m	410	MF773416	5.1B	CRD1
WPWP	5m	412	MF773417	5.1B	CRD1	MIT S9504/MIT S9509
WPWP	5m	413	MF773418	5.1B	CRD1	MIT S9504/MIT S9509
WPWP	5m	414	MF773419	5.1A	CRD2-like
WPWP	5m	415	MF773420	5.1B	CRD1	MIT S9504/MIT S9509
WPWP	5m	416	MF773421	5.1B	CRD1	MIT S9504/MIT S9509
WPWP	5m	5220	MF773422	5.1A	CRD2-like
WPWP	5m	8220	MF773423	5.1B	CRD1
WPWP	5m	9220	MF773424	5.1A	CRD2-like
SIO	5m	463	MF773231	5.1A	UC-A
SIO	5m	464	MF773232	5.1B	CRD1	MIT S9508
SIO	5m	465	MF773233	5.1A	UC-A
SIO	5m	466	MF773234	5.1A	UC-A
SIO	5m	467	MF773235	5.1A	CRD2-like
SIO	5m	468	MF773236	5.1A	UC-A
SIO	5m	469	MF773237	5.1B	CRD1	MIT S9508
SIO	5m	471	MF773238	5.1B	CRD1	MIT S9508
SIO	5m	472	MF773239	5.1A	IV	BL107
SIO	5m	473	MF773240	5.1A	UC-A
SIO	5m	474	MF773241	5.1A	CRD2-like
SIO	5m	476	MF773242	5.1B	CRD1	MIT S9508
SIO	5m	477	MF773243	5.1A	UC-A
SIO	5m	478	MF773244	5.1A	UC-A
SIO	5m	479	MF773245	5.1B	CRD1	MIT S9508
SIO	5m	480	MF773246	5.1A	UC-A
SIO	5m	481	MF773247	5.1B	CRD1	MIT S9508
SIO	5m	482	MF773248	5.1A	CRD2-like
SIO	5m	483	MF773249	5.1B	CRD1	MIT S9508
SIO	5m	484	MF773250	5.1B	CRD1	MIT S9508
SIO	5m	485	MF773251	5.1A	IV	BL107
SIO	5m	486	MF773252	5.1A	UC-A	Uncultured A type cyanobacteria 5B2
SIO	5m	487	MF773253	5.1A	UC-A	CC9616
SIO	5m	488	MF773254	5.1A	CRD2-like
SIO	5m	489	MF773255	5.1B	CRD1	MIT S9508
SIO	5m	490	MF773256	5.1A	I	WH8020/CC9311
SIO	5m	491	MF773257	5.1A	CRD2-like
SIO	5m	492	MF773258	5.1A	CRD2-like
SIO	5m	493	MF773259	5.1A	CRD2-like
SIO	5m	494	MF773260	5.1A	IV
SIO	5m	495	MF773261	5.1B	CRD1	MIT S9508
SIO	5m	496	MF773262	5.1A	IV	BL107
SIO	5m	497	MF773263	5.1A	unkSIO
SIO	5m	498	MF773264	5.1A	IV
SIO	5m	499	MF773265	5.1A	UC-A	CC9616
SIO	5m	500	MF773266	5.1A	II
SIO	5m	501	MF773267	5.1A	I	WH8020/CC9311
SIO	5m	502	MF773268	5.1A	II	WH8109/CC9605
SIO	5m	504	MF773269	5.1A	IV	CC9902
SIO	50m	2	MF773354	5.1A	CRD2-like
SIO	50m	3	MF773355	5.1A	CRD2-like
SIO	50m	4	MF773356	5.1A	UC-A
SIO	50m	10	MF773357	5.1A	CRD2-like
SIO	50m	13	MF773358	5.1B	CRD1	MIT S9508
SIO	50m	15	MF773359	5.1B	CRD1	MIT S9508
SIO	50m	16	MF773360	5.1A	CRD2-like
SIO	50m	17	MF773361	5.1A	UC-A
SIO	50m	21	MF773362	5.1A	CRD2-like
SIO	50m	23	MF773363	5.1B	CRD1	MIT S9508
SIO	50m	25	MF773364	5.1B	CRD1	MIT S9508
SIO	50m	27	MF773365	5.1A	UC-A
SIO	50m	30	MF773366	5.1A	CRD2-like
SIO	50m	31	MF773367	5.1B	CRD1	MIT S9508
SIO	50m	33	MF773368	5.1A	CRD2-like
SIO	50m	354	MF773369	5.1A	CRD2-like
SIO	50m	355	MF773370	5.1B	CRD1	MIT S9508
SIO	50m	357	MF773371	5.1A	CRD2-like
SIO	50m	359	MF773372	5.1A	CRD2-like
SIO	50m	36	MF773373	5.1A	CRD2-like
SIO	50m	360	MF773374	5.1A	CRD2-like
SIO	50m	366	MF773375	5.1B	CRD1	MIT S9508
SIO	50m	367	MF773376	5.1A	CRD2-like
SIO	50m	372	MF773377	5.1A	IV	BL107
SIO	50m	374	MF773378	5.1B	CRD1	MIT S9508
SIO	50m	376	MF773379	5.1A	CRD2-like
SIO	50m	377	MF773380	5.1A	CRD2-like
SIO	50m	38	MF773381	5.1A	CRD2-like
SIO	50m	380	MF773382	5.1B	CRD1	MIT S9508
SIO	50m	382	MF773383	5.1A	CRD2-like
SIO	50m	393	MF773384	5.1A	IV	BL107
SIO	50m	394	MF773385	5.1A	CRD2-like
SIO	50m	395	MF773386	5.1A	CRD2-like
SIO	50m	40	MF773387	5.1B	CRD1	MIT S9508
SIO	50m	43	MF773388	5.1A	CRD2-like
SIO	50m	44	MF773389	5.1A	CRD2-like
SIO	50m	48	MF773390	5.1A	UC-A
SIO	100m	513	MF773270	5.1A	I	WH8020/CC9311
SIO	100m	515	MF773271	5.1A	CRD2-like
SIO	100m	516	MF773273	5.1A	CRD2-like
SIO	100m	517	MF773274	5.1A	IV
SIO	100m	518	MF773275	5.1B	CRD1	MIT S9508
SIO	100m	520	MF773276	5.1A	CRD2-like
SIO	100m	521	MF773277	5.1B	CRD1	MIT S9508
SIO	100m	526	MF773278	5.1A	II
SIO	100m	527	MF773280	5.1A	CRD2-like
SIO	100m	528	MF773281	5.1B	CRD1	MIT S9508
SIO	100m	529	MF773282	5.1A	CRD2-like
SIO	100m	530	MF773283	5.1A	CRD2-like
SIO	100m	538	MF773285	5.1A	CRD2-like
SIO	100m	539	MF773286	5.1A	CRD2-like
SIO	100m	543	MF773287	5.1A	unkSIO
SIO	100m	545	MF773288	5.1B	CRD1	MIT S9508
SIO	100m	546	MF773289	5.1A	CRD2-like
SIO	100m	549	MF773290	5.1A	CRD2-like
SIO	100m	550	MF773291	5.1A	CRD2-like
NIO	5m	197	MF773087	5.1B	CRD1
NIO	5m	198	MF773089	5.1B	CRD1
NIO	5m	199	MF773090	5.1B	CRD1
NIO	5m	200	MF773091	5.1B	CRD1	MIT S9504/MIT S9509
NIO	5m	201	MF773094	5.1B	CRD1	MIT S9508
NIO	5m	202	MF773095	5.1B	CRD1
NIO	5m	204	MF773100	5.1B	CRD1	MIT S9508
NIO	5m	205	MF773102	5.1B	CRD1	MIT S9504/MIT S9509
NIO	5m	206	MF773104	5.1B	CRD1
NIO	5m	286	MF773141	5.1B	CRD1
NIO	5m	287	MF773142	5.1B	CRD1	MIT S9504/MIT S9509
NIO	5m	288	MF773143	5.1B	CRD1	MIT S9508
NIO	5m	290	MF773144	5.1B	CRD1
NIO	5m	291	MF773145	5.1B	CRD1
NIO	5m	292	MF773146	5.1B	CRD1
NIO	5m	296	MF773147	5.1B	CRD1
NIO	5m	297	MF773148	5.1B	CRD1	MIT S9504/MIT S9509
NIO	5m	298	MF773149	5.1B	CRD1
NIO	5m	299	MF773150	5.1B	CRD1	MIT S9508
NIO	5m	301	MF773151	5.1B	CRD1
NIO	5m	304	MF773152	5.1B	CRD1	MIT S9504/MIT S9509
NIO	5m	305	MF773153	5.1B	CRD1	MIT S9504/MIT S9509
NIO	5m	306	MF773154	5.1B	CRD1
NIO	5m	307	MF773155	5.1B	CRD1	MIT S9504/MIT S9509
NIO	5m	308	MF773156	5.1B	CRD1	MIT S9504/MIT S9509
NIO	5m	309	MF773157	5.1B	CRD1
NIO	5m	310	MF773158	5.1B	CRD1	MIT S9504/MIT S9509
NIO	5m	311	MF773159	5.1B	CRD1
NIO	5m	312	MF773160	5.1B	CRD1	MIT S9504/MIT S9509
NIO	5m	314	MF773161	5.1B	CRD1	MIT S9504/MIT S9509
NIO	5m	315	MF773162	5.1B	CRD1	MIT S9508
NIO	5m	316	MF773163	5.1B	CRD1
NIO	5m	319	MF773164	5.1B	CRD1	MIT S9504/MIT S9509
NIO	5m	321	MF773165	5.1B	CRD1
NIO	5m	322	MF773166	5.1B	CRD1
NIO	5m	325	MF773167	5.1B	CRD1
NIO	50m	213	MF773110	5.1B	CRD1	MIT S9508
NIO	50m	215	MF773113	5.1B	CRD1
NIO	50m	216	MF773114	5.1B	CRD1
NIO	50m	217	MF773115	5.1B	CRD1
NIO	50m	218	MF773117	5.1B	CRD1
NIO	50m	219	MF773118	5.1B	CRD1
NIO	50m	220	MF773119	5.1B	CRD1
NIO	50m	221	MF773120	5.1B	CRD1
NIO	50m	222	MF773122	5.1B	CRD1	MIT S9508
NIO	50m	223	MF773124	5.1B	CRD1
NIO	50m	224	MF773125	5.1B	CRD1
NIO	50m	329	MF773168	5.1B	CRD1
NIO	50m	330	MF773169	5.1B	CRD1
NIO	50m	331	MF773170	5.1B	CRD1	MIT S9508
NIO	50m	332	MF773171	5.1B	CRD1	MIT S9508
NIO	50m	334	MF773172	5.1B	CRD1	MIT S9508
NIO	50m	335	MF773173	5.1B	CRD1
NIO	50m	337	MF773174	5.1B	CRD1
NIO	50m	338	MF773175	5.1B	CRD1	MIT S9508
NIO	50m	339	MF773176	5.1B	CRD1
NIO	50m	341	MF773177	5.1B	CRD1
NIO	50m	342	MF773178	5.1B	CRD1
NIO	50m	343	MF773179	5.1B	CRD1	MIT S9508
NIO	50m	344	MF773180	5.1B	CRD1
NIO	50m	347	MF773181	5.1B	CRD1
NIO	50m	348	MF773182	5.1B	CRD1	MIT S9508
NIO	50m	349	MF773183	5.1B	CRD1	MIT S9508
NIO	50m	350	MF773184	5.1B	CRD1	MIT S9508
NIO	50m	351	MF773185	5.1B	CRD1
NIO	50m	352	MF773186	5.1B	CRD1	MIT S9508
NIO	50m	353	MF773187	5.1B	CRD1	MIT S9504/MIT S9509
NIO	50m	354	MF773188	5.1B	CRD1
NIO	50m	355	MF773189	5.1B	CRD1	MIT S9508
NIO	50m	356	MF773190	5.1B	CRD1	MIT S9508
NIO	50m	357	MF773191	5.1B	CRD1
NIO	50m	358	MF773192	5.1B	CRD1
NIO	50m	359	MF773193	5.1B	CRD1
NIO	50m	360	MF773194	5.1B	CRD1
NIO	50m	361	MF773195	5.1B	CRD1
NIO	50m	362	MF773196	5.1B	CRD1
NIO	50m	363	MF773197	5.1B	CRD1
NIO	50m	364	MF773198	5.1B	CRD1	MIT S9508
NIO	50m	365	MF773199	5.1B	CRD1
NIO	50m	366	MF773200	5.1B	CRD1
NIO	50m	367	MF773201	5.1B	CRD1
NIO	50m	368	MF773202	5.1B	CRD1	MIT S9508
NIO	50m	369	MF773203	5.1B	CRD1
NIO	50m	370	MF773204	5.1B	CRD1
SCS	5m	516	MF773272	5.1A	II
SCS	5m	527	MF773279	5.1A	II	WH8109/CC9605
SCS	5m	533	MF773284	5.1A	II	WH8109/CC9605
SCS	5m	555	MF773296	5.1A	unkSCS
SCS	50m	231	MF773127	5.1A	II
SCS	50m	235	MF773129	5.1A	II
SCS	50m	161	MF773058	5.1A	II
SCS	50m	162	MF773061	5.1A	unkSCS
SCS	50m	888	MF773327	5.1A	unkSCS
SCS	50m	889	MF773328	5.1A	II
SCS	50m	890	MF773329	5.1A	II
SCS	50m	893	MF773330	5.1A	II
SCS	50m	894	MF773331	5.1A	II
SCS	50m	895	MF773332	5.1A	UC-A	Uncultured A type cyanobacteria 5B2
SCS	50m	896	MF773333	5.1A	UC-A	Uncultured A type cyanobacteria 5B2
SCS	50m	897	MF773334	5.1A	II
SCS	50m	899	MF773335	5.1A	UC-A	Uncultured A type cyanobacteria 5B2
SCS	50m	902	MF773336	5.1A	UC-A	Uncultured A type cyanobacteria 5B2
SCS	50m	906	MF773337	5.1A	II
SCS	50m	912	MF773338	5.1A	II
SCS	50m	914	MF773339	5.1A	II
SCS	50m	917	MF773340	5.1A	unkSCS
SCS	50m	918	MF773341	5.1A	II
SCS	100m	920	MF773342	5.1A	unkSCS
SCS	100m	921	MF773343	5.1A	II
SCS	100m	928	MF773344	5.1A	II
AT17	5m	1085	MF773010	5.1B	CRD1
AT17	5m	1086	MF773011	5.1B	CRD1	MIT S9508
AT17	5m	1087	MF773012	5.1A	CRD2-like
AT17	5m	1088	MF773013	5.1B	CRD1
AT17	5m	1089	MF773014	5.1B	CRD1
AT17	5m	1091	MF773016	5.1B	CRD1	MIT S9508
AT17	5m	1093	MF773017	5.1B	CRD1	MIT S9508
AT17	5m	1094	MF773018	5.1B	CRD1	MIT S9508
AT17	5m	158	MF773056	5.1B	CRD1	MIT S9508
AT17	5m	161	MF773057	5.1B	CRD1
AT17	5m	162	MF773059	5.1B	CRD1	MIT S9508
AT17	5m	163	MF773062	5.1B	CRD1
AT17	5m	165	MF773063	5.1A	CRD2-like
AT17	5m	166	MF773064	5.1B	CRD1
AT17	5m	167	MF773065	5.1B	CRD1
AT17	50m	169	MF773066	5.1B	CRD1	MIT S9508
AT17	5m	171	MF773067	5.1A	CRD2-like
AT17	5m	172	MF773068	5.1B	CRD1
AT17	5m	173	MF773069	5.1B	CRD1	MIT S9508
AT17	5m	176	MF773070	5.1B	CRD1	MIT S9508
AT17	5m	177	MF773072	5.1B	CRD1	MIT S9508
AT17	5m	178	MF773073	5.1B	CRD1
AT17	5m	179	MF773074	5.1B	CRD1	MIT S9508
AT17	5m	180	MF773075	5.1B	CRD1	MIT S9508
AT17	50m	181	MF773076	5.1B	CRD1
AT17	5m	182	MF773077	5.1A	CRD2-like
AT17	5m	184	MF773078	5.1B	CRD1	MIT S9508
AT17	5m	185	MF773079	5.1B	CRD1	MIT S9508
AT17	5m	187	MF773080	5.1B	CRD1
AT17	5m	189	MF773081	5.1B	CRD1
AT17	5m	190	MF773082	5.1B	CRD1
AT17	5m	191	MF773083	5.1A	CRD2-like
AT17	5m	193	MF773084	5.1B	CRD1	MIT S9508
AT17	5m	195	MF773085	5.1B	CRD1	MIT S9508
AT17	5m	196	MF773086	5.1B	CRD1
AT17	5m	198	MF773088	5.1B	CRD1	MIT S9508
AT17	5m	201	MF773092	5.1B	CRD1
AT17	5m	203	MF773096	5.1A	CRD2-like
AT17	5m	204	MF773098	5.1B	CRD1	MIT S9508
AT17	5m	205	MF773101	5.1B	CRD1	MIT S9508
BR23	5m	418	MF773205	5.1A	I
BR23	5m	419	MF773206	5.1A	I
BR23	5m	422	MF773207	5.1A	I
BR23	5m	423	MF773208	5.1A	IV	CC9902
BR23	5m	425	MF773209	5.1A	I
BR23	5m	426	MF773210	5.1A	I
BR23	5m	429	MF773211	5.1A	I
BR23	5m	432	MF773212	5.1A	IV	CC9902
BR23	5m	433	MF773213	5.1A	I
BR23	5m	435	MF773214	5.1A	I
BR23	5m	436	MF773215	5.1A	IV	CC9902
BR23	5m	437	MF773216	5.1A	IV	CC9902
BR23	5m	438	MF773217	5.1A	IV	CC9902
BR23	5m	439	MF773218	5.1A	I
BR23	5m	440	MF773219	5.1A	I
BR23	5m	441	MF773220	5.1A	I
BR23	5m	442	MF773221	5.1A	IV	CC9902
BR23	5m	443	MF773222	5.1A	IV	CC9902
BR23	5m	444	MF773223	5.1A	IV	CC9902
BR23	5m	448	MF773224	5.1A	I
BR23	5m	449	MF773225	5.1A	I
BR23	5m	451	MF773226	5.1A	I
BR23	5m	452	MF773227	5.1A	I
BR23	5m	454	MF773228	5.1A	IV	CC9902
BR23	5m	693	MF773326	5.1A	IV	CC9902
BR23	5m	97	MF772995	5.1A	IV	CC9902
BR23	5m	99	MF772996	5.1A	IV
BR23	5m	98	MF772997	5.1A	IV
BR23	5m	100	MF772998	5.1A	I
BR23	5m	101	MF772999	5.1A	I
BR23	5m	103	MF773000	5.1A	I
BR23	5m	104	MF773001	5.1A	I
BR23	5m	107	MF773005	5.1A	I
BR23	5m	110	MF773006	5.1A	I
BR23	5m	108	MF773007	5.1A	I
BR24	5m	455	MF773008	5.1A	I
BR24	5m	456	MF773229	5.1A	I
BR24	5m	458	MF773230	5.1A	I
BR24	5m	692	MF773325	5.1A	I
BR24	5m	102	MF773002	5.1A	I
BR24	5m	105	MF773003	5.1A	IV	CC9902
BR24	5m	106	MF773004	5.1A	IV	CC9902

## Sheet: Table S5
Supplementary Table S5. Five different iron availability categories defined based on DFe, [NO3]:[DFe] and isiA.
Fe condition	Station	DFe (nM)	[NO3]:[DFe] (µM/nM)	isiA:cell
Low Fe availability	EEP2, EEP1-5m, EEP1-50m, WPWP, SIO-5m, SIO-50m, SIO-200m	<0.7	>13	>50%
Moderate-low Fe availability	EEP1-100m, EEP1-200m, SIO-100m, At37, NIO-5m, NIO-100m	>0.2; <0.7	>6; <30	>40%; <50%
Moderate-high Fe availability	BR23, BR24, At17, SCS-5m, SCS-50m, SCS-100m, NIO-50m	>0.4; <1	>1; <12	>20%; <40%
High Fe availability	At7	>1	1	<10%
Low Fe & low N	N18, N7, At27	<0.5	<0.1	<20%;

## Sheet: Table S6
Supplementary Table S6. Abundance of Synechococcus and isiA gene copies at each station.
Station	Syn (cells/L)		isiA(gene copies/L)		isiA:cell
	Ave.	Std.	Ave.	Std.	Ave.	Std.
EEP1-5m	5400000	350018	4330000	310395	0.801852	0.0294868
EEP1-50m	6300000	410122	4220000	612000	0.669841	0.0797189
EEP1 100m	2060000	28284.3	1030000	3535.53	0.5	0.0249145
EEP1 200m	2210000	33234	1060000	43133.5	0.479638	0.0287765
EEP2-5m	32800000	2.81428e+06	27200000	2.50248e+06	0.829268	0.0368705
SIO-5m	15300000	2.54205e+06	9510000	857718	0.621569	0.0243479
SIO-50m	53500000	1.41421e+06	38000000	4640000	0.71028	0.148125
SIO-100m	6510000	14142.1	3260000	487904	0.5	0.12315
SIO-200m	620000	135000	384400	100000	0.62	0.0390306
NIO-5m	38100000	4.17193e+06	15800000	107551	0.414698	0.0417824
NIO-50m	29800000	395980	7750000	509117	0.260067	0.0413653
NIO-100m	3080000	32668.3	2180000	28991.4	0.707792	0.0922949
NIO-200m	u.a.*		u.a.*		u.a.*
At7-5m	22000000	3.25269e+06	550000	80174.9	0.025	0.0014737
At17-5m	8320000	657609	2000000	60174.9	0.240385	0.00874883
AT27-5m	3190000	169706	524000	35355.3	0.164263	0.00696101
At37-5m	12000000	1.23744e+06	5040000	102884	0.42	0.0315093
SCS-5m	2330000	286803	632000	101000	0.271245	0.028112
SCS-50m	3320000	7071.07	1170000	35355.3	0.35241	0.0201349
SCS-100m	35400	7636.75	6360	2270	0.179661	0.0535243
SCS-200m	8200	70.7107	u.d. ✢		u.d. ✢
N18-5m	5320000	127279	1060000	106000	0.199248	0.0234177
N7-5m	3800000	141421	738000	34200	0.194211	0.00550397
WPWP-5m	4850000	417193	3280000	545632	0.676289	0.101347
BR23-5m	4340000	339411	1330000	99726.4	0.306452	0.0085564
BR24-5m	5040000	337997	1220000	127628	0.242063	0.0196233
* sample unavailable
✢ isiA abundance under detection limit of ~800 gene copies/L
